# Supplementary material for: Harnessing a T1 Phage-Derived Spanin for Developing Phage-Based Antimicrobial Development
Source: Biodes Res. 2024 Mar 20;6:0028. doi: 10.34133/bdr.0028 (PMC10954549; doi:10.34133/bdr.0028)
Supplement: Supplementary 1 — Figs. S1 to S4 Tables S1 to S4 References [29,30] [file bdr.0028.f1.zip]

Archive with 7 entries (7 files):
- Fig.S1.pdf
- Fig.S2.pdf
- Fig.S3.pdf
- Fig.S4.pdf
- FigS1-4.pdf
- Supplymentary_table.xlsx
- Supplymentary_table_3.xlsx
