# Supplementary material for: Harnessing a T1 Phage-Derived Spanin for Developing Phage-Based Antimicrobial Development
Source: Biodes Res. 2024 Mar 20;6:0028. doi: 10.34133/bdr.0028 (PMC10954549; doi:10.34133/bdr.0028)
Supplement: Supplementary 1 — Figs. S1 to S4 Tables S1 to S4 References [29,30] [file bdr.0028.f1.zip › Supplymentary_table.xlsx]

## Sheet: Table S1
Table S1 . Bacterial strain list	Bacterial strain	Description	Source
(experimental strains)	MC1061	hsdR, mcrB, araD139, Δ(araABC-leu)7679, ΔlacX74, galU, galK, rpsL,thi	Casadaban and Cohen, 1980 [29]
	MC1061(pKLC23)	MC1061 transformed with pKLC23	This study
	MC1061(pKLC23-rfp)	MC1061 transformed with pKLC23-rfp	This study
	MC1061(pKLC23-T1-spanin)	MC1061 transformed with pKLC23-T1-spanin	This study
	MC1061(pKLC23-T1-endolysin)	MC1061 transformed with pKLC23-T1-endolysin	This study
	MC1061(pKLC23-T1-holin)	MC1061 transformed with pKLC23-T1-holin	This study
	MC1061(pKLC23-T7-endolysin)	MC1061 transformed with pKLC23-T7-endolysin	This study
	MC1061(pKLC23-T7-holin)	MC1061 transformed with pKLC23-T7-spanin	This study
	MC1061(pKLC23-T1-holin)	MC1061 transformed with pKLC23-T7-spanin	This study
	MC1061(pKLC83)	MC1061 transformed with pKLC83	This study
	MC1061(pKLC266)	MC1061 transformed with pKLC266	This study
	MC1061(pKLC266-RBS2)	MC1061 transformed with pKLC266-RBS2	This study
	MC1061(pKLC266-RBS3)	MC1061 transformed with pKLC266-RBS3	This study
	MC1061(pKLC266-RBS4)	MC1061 transformed with pKLC266-RBS4	This study
	MC1061(pKLC273)	MC1061 transformed with pKLC273	This study
	S17-1(Lambdapir)	F-, thi, pro, hsdR, [RP4-2 Tc::Mu Km::Tn7 (Tp Sm)],(Lambdapir)	Namba et al, 2008 [30]
	S17-1(pKLC83)	S17-1 transformed with pKLC83	This study
	S17-1(pKLC83-T1endolysin)	S17-1 transformed with pKLC83-T1endolysin	This study
	S17-1(pKLC276, pKLC263)	S17-1 transformed with pKLC276, pKLC263	This study
	S17-1(pKLC276, pKLC284)	S17-1 transformed with pKLC276, pKLC284	This study
	S17-1(pKLC276, pKLC298)	S17-1 transformed with pKLC276, pKLC298	This study
	594(φ80, pKLC83, pKLC296)	594(prophage φ80) transformed pKLC83, pKLC296	This study
	594(φ80, pKLC83, pKLC297)	594(prophage φ80) transformed pKLC83, pKLC297	This study
	[29]	Casadaban MJ, Cohen SN. Analysis of gene control signals by DNA fusion and cloning in Escherichia coli. J Mol Biol. 1980;138(2), 179-207. https://doi.org/ 10.1016/0022-2836(80)90283-1.
	[30]	Namba A, Mano N, Takano H, Beppu T, Ueda K, Hirose H. OmpA is an adhesion factor of Aeromonas veronii, an optimistic pathogen that habituates in carp intestinal tract. J Appl Microbiol. 2008;105(5):1441-51. https://doi.org/10.1111/j.1365-2672.2008.03883.x

## Sheet: Table S2
Table S2 . Bacterial strain list	Table S2.1. Escherichia coli	Strain name	JMUB No.	Antibiotic resistant		Table S2.2. Klebsiella spp.	BML Reception date	Inspection Material	Bacterial strain		Table S2.3. Pseudomonas aeruginosa	BML Reception date	Inspection Material	Bacterial strain		Table 2.4. Acinetobacter spp.	BML Reception date	Inspection Material	Bacterial strain
(clinical isolates)		E. coli (CRE)	3485	Carbapenem-resistant			20160524	Expectorate	Klebsiella pneumoniae			20160808	Catheteruria	Pseudomonas aeruginosa UTI			20160823	Tracheal tube	Acinetobacter baumannii
		ENec140366	3309	Cephem_Resistance, Quinolone_sensitive			20160524	Pus	Klebsiella pneumoniae			20160823	Intermediary urine	Pseudomonas aeruginosa UTI			20160823	Sputum collection by bronchoscopy	Acinetobacter calcoaceticus
		ENec140367	3310	Cephem_Resistance, Quinolone_sensitive			20160615	Bile	Klebsiella pneumoniae			20160906	Catheteruria	Pseudomonas aeruginosa UTI			20160907	Sputum collection by bronchoscopy	Acinetobacter calcoaceticus
		ENec140486	3311	Cephem_Resistance, Quinolone_sensitive			20160615	Expectorate	Klebsiella pneumoniae			20160906	Intermediary urine	Pseudomonas aeruginosa UTI			20160912	Expectorate	Acinetobacter baumannii
		ENec140719	3312	Cephem_Resistance, Quinolone_sensitive			20160808	Blood	Klebsiella ozaenae			20160912	Intermediary urine	Pseudomonas aeruginosa UTI			20160912	Expectorate	Acinetobacter baumannii
		ENec150058	3313	Cephem_Resistance, Quinolone_sensitive			20160823	Catheter urine	Klebsiella pneumoniae			20160912	Intermediary urine	Pseudomonas aeruginosa UTI			20160912	Expectorate	Acinetobacter spp.
		ENec150240	3314	Cephem_Resistance, Quinolone_sensitive			20160823	Blood	Klebsiella pneumoniae			20160912	Catheteruria	Pseudomonas aeruginosa UTI			20161021	Swallowing solution	Acinetobacter calcoaceticus
		ENec150525	3316	Cephem_Resistance, Quinolone_sensitive								20160912	Catheteruria	Pseudomonas aeruginosa UTI			20161024	Stool	Acinetobacter nosocomialis
		ENec150670	3317	Cephem_Resistance, Quinolone_sensitive								20160524	Expectorate	Pseudomonas aeruginosa RTI			20161104	Other specimens	Acinetobacter nosocomialis
		ENec150671	3318	Cephem_Resistance, Quinolone_sensitive								20160606	Expectorate	Pseudomonas aeruginosa RTI			20161104	Tracheal tube	Acinetobacter nosocomialis
		ENec150717	3319	Cephem_Resistance, Quinolone_sensitive								20160615	Expectorate	Pseudomonas aeruginosa RTI			20161104	Other specimens	Acinetobacter nosocomialis
		ENec150777	3320	Cephem_Resistance, Quinolone_sensitive								20160808	Expectorate	Pseudomonas aeruginosa RTI			20161104	Tracheal tube	Acinetobacter baumannii
		ENec150798	3321	Cephem_Resistance, Quinolone_sensitive								20160906	Expectorate	Pseudomonas aeruginosa RTI			20161128	Swallowing solution	Acinetobacter calcoaceticus
		ENec150844	3322	Cephem_Resistance, Quinolone_sensitive								20160907	Expectorate	Pseudomonas aeruginosa RTI			20161128	Ear discharge	Acinetobacter baumannii
		Enec160519	3323	Cephem_Resistance, Quinolone_sensitive								20160907	Expectorate	Pseudomonas aeruginosa RTI			20161214	Other specimens	Acinetobacter calcoaceticus
		ENec160537	3324	Cephem_Resistance, Quinolone_sensitive								20160912	Expectorate	Pseudomonas aeruginosa RTI			20161215	Expectorate	Acinetobacter nosocomialis
		ENec160564	3325	Cephem_Resistance, Quinolone_sensitive								20161007	Expectorate	Pseudomonas aeruginosa RTI
		ENec160578	3326	Cephem_Resistance, Quinolone_sensitive
		ENec160633	3327	Cephem_Resistance, Quinolone_sensitive								RTI: respiratory tract infection
		ENec160714	3328	Cephem_Resistance, Quinolone_sensitive								UTI: urinary tract infection
		ENec160727	3329	Cephem_Resistance, Quinolone_sensitive
		ENec160749	3330	Cephem_Resistance, Quinolone_sensitive
		ENec160772	3331	Cephem_Resistance, Quinolone_sensitive
		ENec160840	3332	Cephem_Resistance, Quinolone_sensitive
		ENec160860	3333	Cephem_Resistance, Quinolone_sensitive
		ENec160756	3334	Cephem_sensitive, Quinolone_Resistance
		ENec160768	3335	Cephem_sensitive, Quinolone_Resistance
		ENec160771	3336	Cephem_sensitive, Quinolone_Resistance
		ENec160778	3337	Cephem_sensitive, Quinolone_Resistance
		ENec160780	3338	Cephem_sensitive, Quinolone_Resistance
		ENec160793	3339	Cephem_sensitive, Quinolone_Resistance
		ENec160796	3340	Cephem_sensitive, Quinolone_Resistance
		ENec160797	3341	Cephem_sensitive, Quinolone_Resistance
		ENec160800	3342	Cephem_sensitive, Quinolone_Resistance
		ENec160804	3343	Cephem_sensitive, Quinolone_Resistance
		ENec160805	3344	Cephem_sensitive, Quinolone_Resistance
		ENec160815	3346	Cephem_sensitive, Quinolone_Resistance
		ENec160827	3347	Cephem_sensitive, Quinolone_Resistance
		ENec160831	3348	Cephem_sensitive, Quinolone_Resistance
		ENec160835	3349	Cephem_sensitive, Quinolone_Resistance
		ENec160849	3351	Cephem_sensitive, Quinolone_Resistance
		ENec160853	3352	Cephem_sensitive, Quinolone_Resistance
		ENec160858	3353	Cephem_sensitive, Quinolone_Resistance
		ENec160861	3354	Cephem_sensitive, Quinolone_Resistance
		ENec160863	3355	Cephem_sensitive, Quinolone_Resistance
		ENec160864	3356	Cephem_sensitive, Quinolone_Resistance
		ENec160865	3357	Cephem_sensitive, Quinolone_Resistance
		ENec160872	3358	Cephem_sensitive, Quinolone_Resistance
		ENec160747	3284	Cephem_Resistance, Quinolone_Resistance
		ENec160769	3285	Cephem_Resistance, Quinolone_Resistance
		ENec160770	3286	Cephem_Resistance, Quinolone_Resistance
		ENec160788	3287	Cephem_Resistance, Quinolone_Resistance
		ENec160791	3288	Cephem_Resistance, Quinolone_Resistance
		ENec160802	3289	Cephem_Resistance, Quinolone_Resistance
		ENec160806	3290	Cephem_Resistance, Quinolone_Resistance
		ENec160807	3291	Cephem_Resistance, Quinolone_Resistance
		ENec160808	3292	Cephem_Resistance, Quinolone_Resistance
		ENec160809	3293	Cephem_Resistance, Quinolone_Resistance
		ENec160810	3294	Cephem_Resistance, Quinolone_Resistance
		ENec160813	3295	Cephem_Resistance, Quinolone_Resistance
		ENec160817	3296	Cephem_Resistance, Quinolone_Resistance
		ENec160821	3297	Cephem_Resistance, Quinolone_Resistance
		ENec160826	3298	Cephem_Resistance, Quinolone_Resistance
		ENec160839	3299	Cephem_Resistance, Quinolone_Resistance
		ENec160847	3300	Cephem_Resistance, Quinolone_Resistance
		ENec160848	3301	Cephem_Resistance, Quinolone_Resistance
		ENec160850	3302	Cephem_Resistance, Quinolone_Resistance
		ENec160856	3304	Cephem_Resistance, Quinolone_Resistance
		ENec160857	3305	Cephem_Resistance, Quinolone_Resistance
		ENec160859	3306	Cephem_Resistance, Quinolone_Resistance
		ENec160870	3307	Cephem_Resistance, Quinolone_Resistance
		ENec160871	3308	Cephem_Resistance, Quinolone_Resistance
		3153A	3434	Extended-spectrum beta-lactamase (ESBL)-producing Escherichia coli
		3563C	3435	Extended-spectrum beta-lactamase (ESBL)-producing Escherichia coli
		3580A	3436	Extended-spectrum beta-lactamase (ESBL)-producing Escherichia coli
		3643A	3437	Extended-spectrum beta-lactamase (ESBL)-producing Escherichia coli
		Rec151	4393	CPE/CRE
		Rec599	4394	CPE/CRE
		Rec1014	4395	CPE/CRE
		Rec1500	4396	CPE/CRE
		Rec5926	4397	CPE/CRE
		Rec5927	4398	CPE/CRE
		Rec5977	4399	CPE/CRE
		Rec6178	4400	CPE/CRE
		Rec6404	4401	CPE/CRE
		Rec7239	4404	CPE/CRE
		Rec7042	4405	CPE/CRE
		Rec7837	4406	CPE/CRE
		Rec7869	4407	CPE/CRE
		Rec7904	4408	CPE/CRE
		Rec7910	4409	CPE/CRE
		Rec8079	4410	CPE/CRE
		Rec8464	4411	CPE/CRE
		Mec1336	4412	CPE/CRE
		Mec3899	4413	CPE/CRE
		Mec4029	4414	CPE/CRE
		Mec4098	4415	CPE/CRE
		Mec4294	4416	CPE/CRE
		Mec4612	4417	CPE/CRE
		Mec4987	4418	CPE/CRE
		Mec5192	4419	CPE/CRE
		Mec5238	4420	CPE/CRE
		Mec5249	4421	CPE/CRE
		Mec5687	4422	CPE/CRE
		Mec5794	4423	CPE/CRE
		Mec5984	4424	CPE/CRE
		Mec5985	4425	CPE/CRE
		Mec5990	4426	CPE/CRE
		Mec6540	4427	CPE/CRE
		Mec6562	4428	CPE/CRE
		Mec6976	4429	CPE/CRE
		Mec7053	4431	CPE/CRE
		Mec7189	4433	CPE/CRE
		Mec7631	4434	CPE/CRE
		Mec7652	4435	CPE/CRE
		Mec7801	4436	CPE/CRE
		Mec7803	4437	CPE/CRE
		Mec7818	4438	CPE/CRE
		Mec7824	4439	CPE/CRE
		Mec7955	4440	CPE/CRE
		Mec8035	4441	CPE/CRE
		Mec8150	4442	CPE/CRE
		3594A	3471	Carbapenem-Sensitive
		3768A	3472	Carbapenem-Sensitive
		3768B	3473	Carbapenem-Sensitive
		3893B	3476	Carbapenem-Sensitive
		3937B	3477	Carbapenem-Sensitive
		3663A	3478	Carbapenem-Sensitive
		3582B	3479	Carbapenem-Sensitive
		O1	3480	Carbapenem-Sensitive
		1171A	3529	Carbapenem-Sensitive
		1177A	3530	Carbapenem-Sensitive
		1061A	3532	Carbapenem-Sensitive
		1114A	3534	Carbapenem-Sensitive
		611A	3535	Carbapenem-Sensitive
		702A	3537	Carbapenem-Sensitive
		2012A	3540	Carbapenem-Sensitive
		1741A	3542	Carbapenem-Sensitive
		1724A	3543	Carbapenem-Sensitive
		2731A	3544	Carbapenem-Sensitive
		2773A	3545	Carbapenem-Sensitive
		2830A	3546	Carbapenem-Sensitive
		CPE: carbapenemase-producing Enterobacterales
		CRE: carbapenem-resistant Enterobacterales

## Sheet: Table S3
Table S3. Primer list	Purpose	Primer name	Sequence
	Comparison of bacterial power of lytic enzymes (arabinose-inducible)	pKLC23-RFP-f	gcagcgaacgacgaaaattacgcccttgcagcgtaagtcgacctgcaggcatgcaagc
	Fig. 1b/1c	pKLC23-RFP-r	GGATCCtttctcctctttagatcttttgaattcgagctcgaattcgctagcccaaaaaaacg
		T1 En-f	ctaaagaggagaaaGGATCCatgagtttaaaaaataacgttataggc
		T1 En-r	ttttcgtcgttcgctgcctatagttccttaacgcaatatgcg
		T1 Ho-f	ctaaagaggagaaaGGATCCatgaaagagtttttaacggctgc
		T1 Ho-r	ttttcgtcgttcgctgcctatctccccctgatcttaagc
		T1 Spa-f	ctaaagaggagaaaGGATCCatgaaacttaagaaaacgtgcattg
		T1 Spa-r	ttttcgtcgttcgctgcctacgcctcctttttttcgtgc
		T7 En-f	ctaaagaggagaaaGGATCCatggctcgtgtacagtttaaac
		T7 En-r	ttttcgtcgttcgctgcctatccacggtcagaagtgacc
		T7 Ho-f	ctaaagaggagaaaGGATCCgtgctatcattagactttaacaacg
		T7 Ho-r	ttttcgtcgttcgctgcctactccttattggctttcttccag
		T7 Spa-f	ctaaagaggagaaaGGATCCatgctagaatttttacgtaagctaatc
		T7 Spa-r	ttttcgtcgttcgctgcctacttacgttgcagttcacgaatag
	Altering the expression level of downstream genes as a result of RBS alterations	pKLC83-f	gtcactccaccggtgcttaaGAATTCATCGATGATATCAGATCTGC
	Fig. S2	pKLC83-r	acgtcttcgctactcgccatGGATCCtttctcctctttagatcttttg
		RFP-f	atggcgagtagcgaagacgttatc
		RFP-r	ttaagcaccggtggagtgac
		InF267 pKLC266 RBS2-f	gaaaagaattcaaaagatctTCACACAGGAAAGGGATCCatggcgagtagcgaag
		InF268 pKLC266 RBS3-r	gaaaagaattcaaaagatctTCACACAGGAAACCGGATCCatggcgagtagcgaag
		InF269 pKLC266 RBS4-r	gaaaagaattcaaaagatctTCACACAGGACGGATCCatggcgagtagcgaag
		InF267-269 pKLC266 RBS-r	agatcttttgaattcttttctctatcactgatagg
		pKLC267-268-269 RBS seq-f	CACTTTACTTTTATCTAATCTAGAC
	RT-real-time PCR	pKLC23-RFP realPCR-f	CGAGTAGCGAAGACGTTATC
	Fig. 1a	pKLC23-RFP realPCR-r	GGACCACCTTTGGTAACTTTC
		pKLC23-RFP control realPCR-f	CCACTCATCGCAGTACTGTTG
		pKLC23-RFP control realPCR-r	CCAATATGGACAACTTCTTCG
	For conjugation	InF273-274 pKLC238-f	ATGAAACTTAAGAAAACGTGCATTGC
	Fig. 2, 3
		InF273-274 pKLC238-f	ATGAAACTTAAGAAAACGTGCATTGC
		InF273-274 pKLC238-r	GTCGACTTACGCTGCAAGG
		InF273-274 pKLC268-269-f	CCTTGCAGCGTAAGTCGACGAATTCATCGATGATATCAGATCTG
		InF273 pKLC268-r	GCAATGCACGTTTTCTTAAGTTTCATGGATCCGGTTTCCTGTGTG
		InF274pKLC269-r	GCAATGCACGTTTTCTTAAGTTTCATGGATCCGTCCTGTGTGAAG
		pKLC273-274 seq-r	GCAGGTTAACCTGGCTTATCG
		InF261 pKLC259-f	GCGCCTGAGAGCTCGCTTGGACCGGTTTATTGACTACCGGAAGC
		InF261 pKLC259-r	GCAGCCCTAGATCGGCCACAGCGGCCGCAAACGTGGTCTGGTC
		InF261 pKLC260-f	GCGGCCGCTGTGGCCGATCTAGGGCTGCAAC
		InF261 pKLC260-r	ACCGGTCCAAGCGAGCTCTCAGG
		pKLC261 seq1-f	GGGCTTGTTGATCGACTGC
		pKLC261 seq2-f	GTCACGACTTTGCGAAGC
		pKLC261 seq3-f	CCAAGGAGTTCATCGGCAAC
		pKLC261 seq4-f	GCTGCTGACGGAACAGC
		pKLC261 seq5-f	GGCTCAGTCGAAAGACTGG
		pKLC261 seq6-f	CCTCCTTGACACTGAATTTAGC
		pKLC261 seq7-f	CCTACGTCATCTATGTGCAGG
		pKLC261 seq8-f	GCATATCTATAGCCAGGATGTC
		pKLC261 seq9-f	GCTTCCATTCAGGTCGAGG
		pKLC261 seq10-f	CGTCGTGAAGCTCAACGG
		InF276 pKLC242-f	CCGAGCTCGAATTCATCGATGCATAATGTGCCTGTCAAATGGAC
		InF276 pKLC242-r	AGACCGGCAGATCTGATATCCAAAAGAGTTTGTAGAAACGCAAAAAGG
		InF276 pKLC83-r	ATCGATGAATTCGAGCTCGGTAC
		InF276 pKLC83-f	GATATCAGATCTGCCGGTCTCC
		pKLC276 seq1-f	GAACTCGAGCAGCTGAAGC
		pKLC276 seq2-f	GCTCTAATGCGCTGTTAATCAC
		pKLC276 seq3-f	CGCTGATGTACTGACAAGC
		pKLC276 seq4-f	CTGCGTCTTTTACTGGCTC
		pKLC276 seq5-f	GAAGCGTGTAATCAGTTATGG
		pKLC276 seq6-f	GCAGAAGGCCATCCTGAC
		pKLC276 seq7-f	GCTGTAGGTATCTCAGTTCG
		pKLC276 seq8-f	GGTCTGACAGTTACCAATGC
		InF279 pKLC273-f	CACTATAGAACTCGAGCAGC
		InF279 pKLC273-r	TGCAGGTTAACCTGGCTTATC
		InF279 pKLC263-f	GCTGCTCGAGTTCTATAGTGGCTATCGCCATGTAAGCC
		InF279 pKLC263-r	GATAAGCCAGGTTAACCTGCATAGACTGGGCGGTTTTATGG
		pKLC263_279 seq1-f	CATCGTCCACATATCCACG
		pKLC263_279 seq2-f	CATCCACCGTGACGAAACC
		pKLC263_279 seq3-f	GTTGAATCGGGATATGCAGG
		pKLC263_279 seq4-f	GCTCTGGAGCAGCAACG
		pKLC263_279 seq5-f	GGTCATGCATTTCGACATCG
		pKLC263_279 seq6-f	CACGAGCTTCGATCTCAACG
		pKLC263_279 seq7-f	CAGCGTGACCCGTGTC
		pKLC263_279 seq8-f	CTCATGCGCTTTGCGTTCC
		pKLC279 seq3_1-f	GAGTGCATATAATGCATTCTC
		pKLC279 seq3_2-f	CTCTATCCGGTTGTTCGACG
		pKLC279 seq3_3-f	CGAACCGGAATTGCCAGC
		InF284 pKLC279-r	CAACAAAAATTAGGAATTAATGTCGACCTGCAGGCATG
		InF284 pKLC279-f	CATTAATTCCTAATTTTTGTTGACACTCTATCGTTGATAGAGTTA
	Phage80	InF296 pKLC263-f	AAAGCAGGTAGCTTGCAGTG
	Fig. 4	InF296 pKLC263-r	CTCTTTGCGCTTGCGTTTTCC
		InF296 pKLC31-f	GGAAAACGCAAGCGCAAAGAGCATCGATGCATAATGTGCCTG
		InF296 pKLC31-r	CACTGCAAGCTACCTGCTTTCGAGTGATTAACAAGTTATCGG
		InF297 pKLC31-f	GAGCAGCTGAAGCTTGCATGGGATTCTGCAAACCCTATGC
		InF297 pKL31-r	GAGTGTCAACAAAAATTAGGAATTAATGCGAGTGATTAACAAGTTATCG
		InF297 pKLC279-f	CATTAATTCCTAATTTTTGTTGACACTC
		InF297 pKLC279-r	CATGCAAGCTTCAGCTGCTC
		InF298 pKLC284-f	GACGAATTCATCGATGATATCAG
		InF298 pKLC284-r	CGTTATTTTTTAAACTCATGGATCGGATCCGGTTTCCTGTGTG
		InF298 pKLC242-f	GATCCATGAGTTTAAAAAATAACG
		InF298 pKLC242-r	CTGATATCATCGATGAATTCGTCTGCAGGTCGACTTACGC

## Sheet: Table S4
Table S4. Plasmid list	Purpose	Vector	Description
	Comparison of bactericidal activity of lytic enzymes	pKLC23	Arabinose-inducible promoter, p15A ori, CmR
	Figure 1	pKLC23-rfp	Arabinose-inducible promoter, RFP, p15A ori, CmR
		pKLC23-T1-spanin, pKLC238	Arabinose-inducible promoter, T1 spanin, p15A ori, CmR
		pKLC23-T1-endolysin, pKLC242	Arabinose-inducible promoter, T1 endolysin, p15A ori, CmR
		pKLC23-T1-holin, pKLC243	Arabinose-inducible promoter, T1 holin, p15A ori, CmR
		pKLC23-T7-endolysin, pKLC244	Arabinose-inducible promoter, T7 endolysin, p15A ori, CmR
		pKLC23-T7-holin, pKLC245	Arabinose-inducible promoter, T7 holin, p15A ori, CmR
		pKLC23-T7-spanin, pKLC246	Arabinose-inducible promoter, T7 spanin, p15A ori, CmR
	Suppression of the aTc-inducible genes	pKLC83	Tet repressor, colE1 ori, AmpR
	Figure 2	pKLC276	Tet repressor, arabinose-inducible promoter, T1 endolysin, colE1 ori, AmpR
	Comparison of the ribosomal binding site activity	pKLC266	aTc-inducible promoter, RFP, colE1 ori, AmpR
	Figure S2	pKLC266-RBS2, pKLC267	aTc-inducible promoter, RFP, colE1 ori, AmpR
		pKLC266-RBS3, pKLC268	aTc-inducible promoter, RFP, colE1 ori, AmpR
		pKLC266-RBS4, pKLC269	aTc-inducible promoter, RFP, colE1 ori, AmpR
	Conjugation experiment (control plasmid)	pKLC259	Mobile plasmid carrying pBBR1 ori for the construction of pKLC261
	Figures 2 and 3	pKLC260	Cm/GenR expression plasmid for the construction of pKLC261
		pKLC261	Mobile plasmid, Cm/GenR
		pKLC263	Mobile plasmid, colE1 ori, Cm/GenR
	Conjugation experiment (T1 spanin)	pKLC273	aTc-inducible, Tet repressor, T1 spanin, colE1 ori, AmpR
	Figures 2 and 3	pKLC279	Genes for conjugation, aTc-inducible, Tet repressor, T1 spanin, colE1 ori, AmpR
		pKLC284(pKLC263-T1-spanin)	genes for conjugation, Tet O, T1 spanin, colE1 ori, Cm/GenR
	φ80 phagemid construction	pKLC31	cosN (packaging site of φ80), f1 ori, KanR
	Figures 4	pKLC296	Arabinose-inducible promoter, cosN (packaging site of φ80), f1 ori, Cm/GenR
