# Supplementary material for: Harnessing a T1 Phage-Derived Spanin for Developing Phage-Based Antimicrobial Development
Source: Biodes Res. 2024 Mar 20;6:0028. doi: 10.34133/bdr.0028 (PMC10954549; doi:10.34133/bdr.0028)
Supplement: Supplementary 1 — Figs. S1 to S4 Tables S1 to S4 References [29,30] [file bdr.0028.f1.zip › Supplymentary_table_3.xlsx]

## Sheet: Table S1
Table S1 . Bacterial strain list
Bacterial strain	Description	Source
MC1061	hsdR, mcrB, araD139, Δ(araABC-leu)7679, ΔlacX74, galU, galK, rpsL,thi	Casadaban and Cohen, 1980 [29]
MC1061(pKLC23)	MC1061 transformed with pKLC23	This study
MC1061(pKLC23-rfp)	MC1061 transformed with pKLC23-rfp	This study
MC1061(pKLC23-T1-spanin)	MC1061 transformed with pKLC23-T1-spanin	This study
MC1061(pKLC23-T1-endolysin)	MC1061 transformed with pKLC23-T1-endolysin	This study
MC1061(pKLC23-T1-holin)	MC1061 transformed with pKLC23-T1-holin	This study
MC1061(pKLC23-T7-endolysin)	MC1061 transformed with pKLC23-T7-endolysin	This study
MC1061(pKLC23-T7-holin)	MC1061 transformed with pKLC23-T7-spanin	This study
MC1061(pKLC23-T1-holin)	MC1061 transformed with pKLC23-T7-spanin	This study
MC1061(pKLC83)	MC1061 transformed with pKLC83	This study
MC1061(pKLC266)	MC1061 transformed with pKLC266	This study
MC1061(pKLC266-RBS2)	MC1061 transformed with pKLC266-RBS2	This study
MC1061(pKLC266-RBS3)	MC1061 transformed with pKLC266-RBS3	This study
MC1061(pKLC266-RBS4)	MC1061 transformed with pKLC266-RBS4	This study
MC1061(pKLC273)	MC1061 transformed with pKLC273	This study
S17-1(Lambdapir)	F-, thi, pro, hsdR, [RP4-2 Tc::Mu Km::Tn7 (Tp Sm)],(Lambdapir)	Namba et al, 2008 [30]
S17-1(pKLC83)	S17-1 transformed with pKLC83	This study
S17-1(pKLC83-T1endolysin)	S17-1 transformed with pKLC83-T1endolysin	This study
S17-1(pKLC276, pKLC263)	S17-1 transformed with pKLC276, pKLC263	This study
S17-1(pKLC276, pKLC284)	S17-1 transformed with pKLC276, pKLC284	This study
S17-1(pKLC276, pKLC298)	S17-1 transformed with pKLC276, pKLC298	This study
594(φ80, pKLC83, pKLC296)	594(prophage φ80) transformed pKLC83, pKLC296	This study
594(φ80, pKLC83, pKLC297)	594(prophage φ80) transformed pKLC83, pKLC297	This study
[29] Casadaban MJ, Cohen SN. Analysis of gene control signals by DNA fusion and cloning in Escherichia coli. J Mol Biol. 1980;138(2), 179-207. https://doi.org/ 10.1016/0022-2836(80)90283-1.
[30] Namba A, Mano N, Takano H, Beppu T, Ueda K, Hirose H. OmpA is an adhesion factor of Aeromonas veronii, an optimistic pathogen that habituates in carp intestinal tract. J Appl Microbiol. 2008;105(5):1441-51. https://doi.org/10.1111/j.1365-2672.2008.03883.x

## Sheet: Table S2
Table S2 . Bacterial strain list (clinical isolates)
Table S2.1. Strain list (Escherichia coli clinical isolates)				Table S2.2. Strain list (Klebsiella spp. clinical isolates)				Table S2.3. Strain list (Pseudomonas aeruginosa clinical isolates)				Table S2.4. Strain list (Acinetobacter spp. clinical isolates)
Strain name	JMUB No.	Antibiotic resistant		BML Reception date	Inspection Material	Bacterial strain		BML Reception date	Inspection Material	Bacterial strain		BML Reception date	Inspection Material	Bacterial strain
E. coli (CRE)	3485	Carbapenem-resistant		20160524	Expectorate	Klebsiella pneumoniae		20160808	Catheteruria	Pseudomonas aeruginosa UTI		20160823	Tracheal tube	Acinetobacter baumannii
ENec140366	3309	Cephem_Resistance, Quinolone_sensitive		20160524	Pus	Klebsiella pneumoniae		20160823	Intermediary urine	Pseudomonas aeruginosa UTI		20160823	Sputum collection by bronchoscopy	Acinetobacter calcoaceticus
ENec140367	3310	Cephem_Resistance, Quinolone_sensitive		20160615	Bile	Klebsiella pneumoniae		20160906	Catheteruria	Pseudomonas aeruginosa UTI		20160907	Sputum collection by bronchoscopy	Acinetobacter calcoaceticus
ENec140486	3311	Cephem_Resistance, Quinolone_sensitive		20160615	Expectorate	Klebsiella pneumoniae		20160906	Intermediary urine	Pseudomonas aeruginosa UTI		20160912	Expectorate	Acinetobacter baumannii
ENec140719	3312	Cephem_Resistance, Quinolone_sensitive		20160808	Blood	Klebsiella ozaenae		20160912	Intermediary urine	Pseudomonas aeruginosa UTI		20160912	Expectorate	Acinetobacter baumannii
ENec150058	3313	Cephem_Resistance, Quinolone_sensitive		20160823	Catheter urine	Klebsiella pneumoniae		20160912	Intermediary urine	Pseudomonas aeruginosa UTI		20160912	Expectorate	Acinetobacter spp.
ENec150240	3314	Cephem_Resistance, Quinolone_sensitive		20160823	Blood	Klebsiella pneumoniae		20160912	Catheteruria	Pseudomonas aeruginosa UTI		20161021	Swallowing solution	Acinetobacter calcoaceticus
ENec150525	3316	Cephem_Resistance, Quinolone_sensitive						20160912	Catheteruria	Pseudomonas aeruginosa UTI		20161024	Stool	Acinetobacter nosocomialis
ENec150670	3317	Cephem_Resistance, Quinolone_sensitive						20160524	Expectorate	Pseudomonas aeruginosa RTI		20161104	Other specimens	Acinetobacter nosocomialis
ENec150671	3318	Cephem_Resistance, Quinolone_sensitive						20160606	Expectorate	Pseudomonas aeruginosa RTI		20161104	Tracheal tube	Acinetobacter nosocomialis
ENec150717	3319	Cephem_Resistance, Quinolone_sensitive						20160615	Expectorate	Pseudomonas aeruginosa RTI		20161104	Other specimens	Acinetobacter nosocomialis
ENec150777	3320	Cephem_Resistance, Quinolone_sensitive						20160808	Expectorate	Pseudomonas aeruginosa RTI		20161104	Tracheal tube	Acinetobacter baumannii
ENec150798	3321	Cephem_Resistance, Quinolone_sensitive						20160906	Expectorate	Pseudomonas aeruginosa RTI		20161128	Swallowing solution	Acinetobacter calcoaceticus
ENec150844	3322	Cephem_Resistance, Quinolone_sensitive						20160907	Expectorate	Pseudomonas aeruginosa RTI		20161128	Ear discharge	Acinetobacter baumannii
Enec160519	3323	Cephem_Resistance, Quinolone_sensitive						20160907	Expectorate	Pseudomonas aeruginosa RTI		20161214	Other specimens	Acinetobacter calcoaceticus
ENec160537	3324	Cephem_Resistance, Quinolone_sensitive						20160912	Expectorate	Pseudomonas aeruginosa RTI		20161215	Expectorate	Acinetobacter nosocomialis
ENec160564	3325	Cephem_Resistance, Quinolone_sensitive						20161007	Expectorate	Pseudomonas aeruginosa RTI
ENec160578	3326	Cephem_Resistance, Quinolone_sensitive						RTI: respiratory tract infection
ENec160633	3327	Cephem_Resistance, Quinolone_sensitive						UTI: urinary tract infection
ENec160714	3328	Cephem_Resistance, Quinolone_sensitive
ENec160727	3329	Cephem_Resistance, Quinolone_sensitive
ENec160749	3330	Cephem_Resistance, Quinolone_sensitive
ENec160772	3331	Cephem_Resistance, Quinolone_sensitive
ENec160840	3332	Cephem_Resistance, Quinolone_sensitive
ENec160860	3333	Cephem_Resistance, Quinolone_sensitive
ENec160756	3334	Cephem_sensitive, Quinolone_Resistance
ENec160768	3335	Cephem_sensitive, Quinolone_Resistance
ENec160771	3336	Cephem_sensitive, Quinolone_Resistance
ENec160778	3337	Cephem_sensitive, Quinolone_Resistance
ENec160780	3338	Cephem_sensitive, Quinolone_Resistance
ENec160793	3339	Cephem_sensitive, Quinolone_Resistance
ENec160796	3340	Cephem_sensitive, Quinolone_Resistance
ENec160797	3341	Cephem_sensitive, Quinolone_Resistance
ENec160800	3342	Cephem_sensitive, Quinolone_Resistance
ENec160804	3343	Cephem_sensitive, Quinolone_Resistance
ENec160805	3344	Cephem_sensitive, Quinolone_Resistance
ENec160815	3346	Cephem_sensitive, Quinolone_Resistance
ENec160827	3347	Cephem_sensitive, Quinolone_Resistance
ENec160831	3348	Cephem_sensitive, Quinolone_Resistance
ENec160835	3349	Cephem_sensitive, Quinolone_Resistance
ENec160849	3351	Cephem_sensitive, Quinolone_Resistance
ENec160853	3352	Cephem_sensitive, Quinolone_Resistance
ENec160858	3353	Cephem_sensitive, Quinolone_Resistance
ENec160861	3354	Cephem_sensitive, Quinolone_Resistance
ENec160863	3355	Cephem_sensitive, Quinolone_Resistance
ENec160864	3356	Cephem_sensitive, Quinolone_Resistance
ENec160865	3357	Cephem_sensitive, Quinolone_Resistance
ENec160872	3358	Cephem_sensitive, Quinolone_Resistance
ENec160747	3284	Cephem_Resistance, Quinolone_Resistance
ENec160769	3285	Cephem_Resistance, Quinolone_Resistance
ENec160770	3286	Cephem_Resistance, Quinolone_Resistance
ENec160788	3287	Cephem_Resistance, Quinolone_Resistance
ENec160791	3288	Cephem_Resistance, Quinolone_Resistance
ENec160802	3289	Cephem_Resistance, Quinolone_Resistance
ENec160806	3290	Cephem_Resistance, Quinolone_Resistance
ENec160807	3291	Cephem_Resistance, Quinolone_Resistance
ENec160808	3292	Cephem_Resistance, Quinolone_Resistance
ENec160809	3293	Cephem_Resistance, Quinolone_Resistance
ENec160810	3294	Cephem_Resistance, Quinolone_Resistance
ENec160813	3295	Cephem_Resistance, Quinolone_Resistance
ENec160817	3296	Cephem_Resistance, Quinolone_Resistance
ENec160821	3297	Cephem_Resistance, Quinolone_Resistance
ENec160826	3298	Cephem_Resistance, Quinolone_Resistance
ENec160839	3299	Cephem_Resistance, Quinolone_Resistance
ENec160847	3300	Cephem_Resistance, Quinolone_Resistance
ENec160848	3301	Cephem_Resistance, Quinolone_Resistance
ENec160850	3302	Cephem_Resistance, Quinolone_Resistance
ENec160856	3304	Cephem_Resistance, Quinolone_Resistance
ENec160857	3305	Cephem_Resistance, Quinolone_Resistance
ENec160859	3306	Cephem_Resistance, Quinolone_Resistance
ENec160870	3307	Cephem_Resistance, Quinolone_Resistance
ENec160871	3308	Cephem_Resistance, Quinolone_Resistance
3153A	3434	Extended-spectrum beta-lactamase (ESBL)-producing Escherichia coli
3563C	3435	Extended-spectrum beta-lactamase (ESBL)-producing Escherichia coli
3580A	3436	Extended-spectrum beta-lactamase (ESBL)-producing Escherichia coli
3643A	3437	Extended-spectrum beta-lactamase (ESBL)-producing Escherichia coli
Rec151	4393	CPE/CRE
Rec599	4394	CPE/CRE
Rec1014	4395	CPE/CRE
Rec1500	4396	CPE/CRE
Rec5926	4397	CPE/CRE
Rec5927	4398	CPE/CRE
Rec5977	4399	CPE/CRE
Rec6178	4400	CPE/CRE
Rec6404	4401	CPE/CRE
Rec7239	4404	CPE/CRE
Rec7042	4405	CPE/CRE
Rec7837	4406	CPE/CRE
Rec7869	4407	CPE/CRE
Rec7904	4408	CPE/CRE
Rec7910	4409	CPE/CRE
Rec8079	4410	CPE/CRE
Rec8464	4411	CPE/CRE
Mec1336	4412	CPE/CRE
Mec3899	4413	CPE/CRE
Mec4029	4414	CPE/CRE
Mec4098	4415	CPE/CRE
Mec4294	4416	CPE/CRE
Mec4612	4417	CPE/CRE
Mec4987	4418	CPE/CRE
Mec5192	4419	CPE/CRE
Mec5238	4420	CPE/CRE
Mec5249	4421	CPE/CRE
Mec5687	4422	CPE/CRE
Mec5794	4423	CPE/CRE
Mec5984	4424	CPE/CRE
Mec5985	4425	CPE/CRE
Mec5990	4426	CPE/CRE
Mec6540	4427	CPE/CRE
Mec6562	4428	CPE/CRE
Mec6976	4429	CPE/CRE
Mec7053	4431	CPE/CRE
Mec7189	4433	CPE/CRE
Mec7631	4434	CPE/CRE
Mec7652	4435	CPE/CRE
Mec7801	4436	CPE/CRE
Mec7803	4437	CPE/CRE
Mec7818	4438	CPE/CRE
Mec7824	4439	CPE/CRE
Mec7955	4440	CPE/CRE
Mec8035	4441	CPE/CRE
Mec8150	4442	CPE/CRE
3594A	3471	Carbapenem-Sensitive
3768A	3472	Carbapenem-Sensitive
3768B	3473	Carbapenem-Sensitive
3893B	3476	Carbapenem-Sensitive
3937B	3477	Carbapenem-Sensitive
3663A	3478	Carbapenem-Sensitive
3582B	3479	Carbapenem-Sensitive
O1	3480	Carbapenem-Sensitive
1171A	3529	Carbapenem-Sensitive
1177A	3530	Carbapenem-Sensitive
1061A	3532	Carbapenem-Sensitive
1114A	3534	Carbapenem-Sensitive
611A	3535	Carbapenem-Sensitive
702A	3537	Carbapenem-Sensitive
2012A	3540	Carbapenem-Sensitive
1741A	3542	Carbapenem-Sensitive
1724A	3543	Carbapenem-Sensitive
2731A	3544	Carbapenem-Sensitive
2773A	3545	Carbapenem-Sensitive
2830A	3546	Carbapenem-Sensitive
CPE: carbapenemase-producing Enterobacterales
CRE: carbapenem-resistant Enterobacterales

## Sheet: Table S3
Table S3. Primer list
Purpose	Primer name	Sequence
Comparison of bacterial power of lytic enzymes (arabinose-inducible) Fig. 1b/1c	pKLC23-RFP-f	gcagcgaacgacgaaaattacgcccttgcagcgtaagtcgacctgcaggcatgcaagc
	pKLC23-RFP-r	GGATCCtttctcctctttagatcttttgaattcgagctcgaattcgctagcccaaaaaaacg
	T1 En-f	ctaaagaggagaaaGGATCCatgagtttaaaaaataacgttataggc
	T1 En-r	ttttcgtcgttcgctgcctatagttccttaacgcaatatgcg
	T1 Ho-f	ctaaagaggagaaaGGATCCatgaaagagtttttaacggctgc
	T1 Ho-r	ttttcgtcgttcgctgcctatctccccctgatcttaagc
	T1 Spa-f	ctaaagaggagaaaGGATCCatgaaacttaagaaaacgtgcattg
	T1 Spa-r	ttttcgtcgttcgctgcctacgcctcctttttttcgtgc
	T7 En-f	ctaaagaggagaaaGGATCCatggctcgtgtacagtttaaac
	T7 En-r	ttttcgtcgttcgctgcctatccacggtcagaagtgacc
	T7 Ho-f	ctaaagaggagaaaGGATCCgtgctatcattagactttaacaacg
	T7 Ho-r	ttttcgtcgttcgctgcctactccttattggctttcttccag
	T7 Spa-f	ctaaagaggagaaaGGATCCatgctagaatttttacgtaagctaatc
	T7 Spa-r	ttttcgtcgttcgctgcctacttacgttgcagttcacgaatag
Altering the expression level of downstream genes as a result of RBS alterations Fig. S2	pKLC83-f	gtcactccaccggtgcttaaGAATTCATCGATGATATCAGATCTGC
	pKLC83-r	acgtcttcgctactcgccatGGATCCtttctcctctttagatcttttg
	RFP-f	atggcgagtagcgaagacgttatc
	RFP-r	ttaagcaccggtggagtgac
	InF267 pKLC266 RBS2-f	gaaaagaattcaaaagatctTCACACAGGAAAGGGATCCatggcgagtagcgaag
	InF268 pKLC266 RBS3-r	gaaaagaattcaaaagatctTCACACAGGAAACCGGATCCatggcgagtagcgaag
	InF269 pKLC266 RBS4-r	gaaaagaattcaaaagatctTCACACAGGACGGATCCatggcgagtagcgaag
	InF267-269 pKLC266 RBS-r	agatcttttgaattcttttctctatcactgatagg
	pKLC267-268-269 RBS seq-f	CACTTTACTTTTATCTAATCTAGAC
RT-real-time PCR Fig. 1a	pKLC23-RFP realPCR-f	CGAGTAGCGAAGACGTTATC
	pKLC23-RFP realPCR-r	GGACCACCTTTGGTAACTTTC
	pKLC23-RFP control realPCR-f	CCACTCATCGCAGTACTGTTG
	pKLC23-RFP control realPCR-r	CCAATATGGACAACTTCTTCG
For conjugation Fig. 2, 3	InF273-274 pKLC238-f	ATGAAACTTAAGAAAACGTGCATTGC
	InF273-274 pKLC238-f	ATGAAACTTAAGAAAACGTGCATTGC
	InF273-274 pKLC238-r	GTCGACTTACGCTGCAAGG
	InF273-274 pKLC268-269-f	CCTTGCAGCGTAAGTCGACGAATTCATCGATGATATCAGATCTG
	InF273 pKLC268-r	GCAATGCACGTTTTCTTAAGTTTCATGGATCCGGTTTCCTGTGTG
	InF274pKLC269-r	GCAATGCACGTTTTCTTAAGTTTCATGGATCCGTCCTGTGTGAAG
	pKLC273-274 seq-r	GCAGGTTAACCTGGCTTATCG
	InF261 pKLC259-f	GCGCCTGAGAGCTCGCTTGGACCGGTTTATTGACTACCGGAAGC
	InF261 pKLC259-r	GCAGCCCTAGATCGGCCACAGCGGCCGCAAACGTGGTCTGGTC
	InF261 pKLC260-f	GCGGCCGCTGTGGCCGATCTAGGGCTGCAAC
	InF261 pKLC260-r	ACCGGTCCAAGCGAGCTCTCAGG
	pKLC261 seq1-f	GGGCTTGTTGATCGACTGC
	pKLC261 seq2-f	GTCACGACTTTGCGAAGC
	pKLC261 seq3-f	CCAAGGAGTTCATCGGCAAC
	pKLC261 seq4-f	GCTGCTGACGGAACAGC
	pKLC261 seq5-f	GGCTCAGTCGAAAGACTGG
	pKLC261 seq6-f	CCTCCTTGACACTGAATTTAGC
	pKLC261 seq7-f	CCTACGTCATCTATGTGCAGG
	pKLC261 seq8-f	GCATATCTATAGCCAGGATGTC
	pKLC261 seq9-f	GCTTCCATTCAGGTCGAGG
	pKLC261 seq10-f	CGTCGTGAAGCTCAACGG
	InF276 pKLC242-f	CCGAGCTCGAATTCATCGATGCATAATGTGCCTGTCAAATGGAC
	InF276 pKLC242-r	AGACCGGCAGATCTGATATCCAAAAGAGTTTGTAGAAACGCAAAAAGG
	InF276 pKLC83-r	ATCGATGAATTCGAGCTCGGTAC
	InF276 pKLC83-f	GATATCAGATCTGCCGGTCTCC
	pKLC276 seq1-f	GAACTCGAGCAGCTGAAGC
	pKLC276 seq2-f	GCTCTAATGCGCTGTTAATCAC
	pKLC276 seq3-f	CGCTGATGTACTGACAAGC
	pKLC276 seq4-f	CTGCGTCTTTTACTGGCTC
	pKLC276 seq5-f	GAAGCGTGTAATCAGTTATGG
	pKLC276 seq6-f	GCAGAAGGCCATCCTGAC
	pKLC276 seq7-f	GCTGTAGGTATCTCAGTTCG
	pKLC276 seq8-f	GGTCTGACAGTTACCAATGC
	InF279 pKLC273-f	CACTATAGAACTCGAGCAGC
	InF279 pKLC273-r	TGCAGGTTAACCTGGCTTATC
	InF279 pKLC263-f	GCTGCTCGAGTTCTATAGTGGCTATCGCCATGTAAGCC
	InF279 pKLC263-r	GATAAGCCAGGTTAACCTGCATAGACTGGGCGGTTTTATGG
	pKLC263_279 seq1-f	CATCGTCCACATATCCACG
	pKLC263_279 seq2-f	CATCCACCGTGACGAAACC
	pKLC263_279 seq3-f	GTTGAATCGGGATATGCAGG
	pKLC263_279 seq4-f	GCTCTGGAGCAGCAACG
	pKLC263_279 seq5-f	GGTCATGCATTTCGACATCG
	pKLC263_279 seq6-f	CACGAGCTTCGATCTCAACG
	pKLC263_279 seq7-f	CAGCGTGACCCGTGTC
	pKLC263_279 seq8-f	CTCATGCGCTTTGCGTTCC
	pKLC279 seq3_1-f	GAGTGCATATAATGCATTCTC
	pKLC279 seq3_2-f	CTCTATCCGGTTGTTCGACG
	pKLC279 seq3_3-f	CGAACCGGAATTGCCAGC
	InF284 pKLC279-r	CAACAAAAATTAGGAATTAATGTCGACCTGCAGGCATG
	InF284 pKLC279-f	CATTAATTCCTAATTTTTGTTGACACTCTATCGTTGATAGAGTTA
Phage80 Fig. 4	InF296 pKLC263-f	AAAGCAGGTAGCTTGCAGTG
	InF296 pKLC263-r	CTCTTTGCGCTTGCGTTTTCC
	InF296 pKLC31-f	GGAAAACGCAAGCGCAAAGAGCATCGATGCATAATGTGCCTG
	InF296 pKLC31-r	CACTGCAAGCTACCTGCTTTCGAGTGATTAACAAGTTATCGG
	InF297 pKLC31-f	GAGCAGCTGAAGCTTGCATGGGATTCTGCAAACCCTATGC
	InF297 pKL31-r	GAGTGTCAACAAAAATTAGGAATTAATGCGAGTGATTAACAAGTTATCG
	InF297 pKLC279-f	CATTAATTCCTAATTTTTGTTGACACTC
	InF297 pKLC279-r	CATGCAAGCTTCAGCTGCTC
	InF298 pKLC284-f	GACGAATTCATCGATGATATCAG
	InF298 pKLC284-r	CGTTATTTTTTAAACTCATGGATCGGATCCGGTTTCCTGTGTG
	InF298 pKLC242-f	GATCCATGAGTTTAAAAAATAACG
	InF298 pKLC242-r	CTGATATCATCGATGAATTCGTCTGCAGGTCGACTTACGC

## Sheet: Table S4
Table S4. Plasmid list
Purpose	Vector	Description
Comparison of bactericidal activity of lytic enzymes Figure 1	pKLC23	Arabinose-inducible promoter, p15A ori, CmR
	pKLC23-rfp	Arabinose-inducible promoter, RFP, p15A ori, CmR
	pKLC23-T1-spanin, pKLC238	Arabinose-inducible promoter, T1 spanin, p15A ori, CmR
	pKLC23-T1-endolysin, pKLC242	Arabinose-inducible promoter, T1 endolysin, p15A ori, CmR
	pKLC23-T1-holin, pKLC243	Arabinose-inducible promoter, T1 holin, p15A ori, CmR
	pKLC23-T7-endolysin, pKLC244	Arabinose-inducible promoter, T7 endolysin, p15A ori, CmR
	pKLC23-T7-holin, pKLC245	Arabinose-inducible promoter, T7 holin, p15A ori, CmR
	pKLC23-T7-spanin, pKLC246	Arabinose-inducible promoter, T7 spanin, p15A ori, CmR
Suppression of the aTc-inducible genes Figure 2	pKLC83	Tet repressor, colE1 ori, AmpR
	pKLC276	Tet repressor, arabinose-inducible promoter, T1 endolysin, colE1 ori, AmpR
Comparison of the ribosomal binding site activity Figure S2	pKLC266	aTc-inducible promoter, RFP, colE1 ori, AmpR
	pKLC266-RBS2, pKLC267	aTc-inducible promoter, RFP, colE1 ori, AmpR
	pKLC266-RBS3, pKLC268	aTc-inducible promoter, RFP, colE1 ori, AmpR
	pKLC266-RBS4, pKLC269	aTc-inducible promoter, RFP, colE1 ori, AmpR
Conjugation experiment (control plasmid) Figures 2 and 3	pKLC259	Mobile plasmid carrying pBBR1 ori for the construction of pKLC261
	pKLC260	Cm/GenR expression plasmid for the construction of pKLC261
	pKLC261	Mobile plasmid, Cm/GenR
	pKLC263	Mobile plasmid, colE1 ori, Cm/GenR
Conjugation experiment (T1 spanin) Figures 2 and 3	pKLC273	aTc-inducible, Tet repressor, T1 spanin, colE1 ori, AmpR
	pKLC279	Genes for conjugation, aTc-inducible, Tet repressor, T1 spanin, colE1 ori, AmpR
	pKLC284(pKLC263-T1-spanin)	genes for conjugation, Tet O, T1 spanin, colE1 ori, Cm/GenR
φ80 phagemid construction Figures 4	pKLC31	cosN (packaging site of φ80), f1 ori, KanR
	pKLC296	Arabinose-inducible promoter, cosN (packaging site of φ80), f1 ori, Cm/GenR
